# Supplementary material for: Genetically Predicted 25‐Hydroxyvitamin D Levels on Hypothyroidism: A Two‐Sample Mendelian Randomization
Source: Biomed Res Int. 2026 Jun 8;2026:8086558. doi: 10.1155/bmri/8086558 (PMC13244256; doi:10.1155/bmri/8086558)
Supplement: Supplementary file 1 — Supporting Information Additional supporting information can be found online in the Supporting Information section. 1 25‐Hydroxyvitamin D level_GCST90000616_buildGRCh37.tsv. This file contains the GWAS summary statistics for serum 25‐hydroxyvitamin D levels, which were used as the exposure dataset for the selection of genetic instrumental variables in the Mendelian randomization analyses. Supporting Information 2. Hypothyroidism_GCST90204167_buildGRCh37.tsv. This file contains the GWAS summary statistics for hypothyroidism, which were used as the primary outcome dataset to evaluate the causal effect of genetically predicted 25‐hydroxyvitamin D levels on hypothyroidism risk. Supporting Information 3. Hashimoto′s Disease_GCST90018855_buildGRCh37.tsv. This file contains the GWAS summary statistics for Hashimoto′s thyroiditis, which were used as an autoimmune thyroid disease outcome in the Mendelian randomization analyses. Supporting Information 4. TSH.xlsx. This file contains genetic association data for thyroid‐stimulating hormone (TSH), which were used to assess the association between genetically predicted 25‐hydroxyvitamin D levels and circulating TSH levels. Supporting Information 5. free T4.xlsx. This file contains genetic association data for free thyroxine (free T4), which were used to assess the association between genetically predicted 25‐hydroxyvitamin D levels and circulating free T4 levels. Supporting Information 6. Supplementary figures.docx. This file contains the supplementary graphical outputs from the Mendelian randomization analyses, including variant‐specific forest plots, leave‐one‐out analyses, funnel plots, comparisons of causal estimates across Mendelian randomization methods, and additional sensitivity analyses for hypothyroidism, Hashimoto′s thyroiditis, free T4, and TSH. [file BMRI-2026-8086558-s001.zip]

Archive with 3 entries (3 files):
- supplemantry data.xlsx
- supplemantry figures.docx
- VitD_Hypo_MR.html
