# Supplementary material for: Genetically Predicted 25‐Hydroxyvitamin D Levels on Hypothyroidism: A Two‐Sample Mendelian Randomization
Source: Biomed Res Int. 2026 Jun 8;2026:8086558. doi: 10.1155/bmri/8086558 (PMC13244256; doi:10.1155/bmri/8086558)
Supplement: Supplementary file 1 — Supporting Information Additional supporting information can be found online in the Supporting Information section. 1 25‐Hydroxyvitamin D level_GCST90000616_buildGRCh37.tsv. This file contains the GWAS summary statistics for serum 25‐hydroxyvitamin D levels, which were used as the exposure dataset for the selection of genetic instrumental variables in the Mendelian randomization analyses. Supporting Information 2. Hypothyroidism_GCST90204167_buildGRCh37.tsv. This file contains the GWAS summary statistics for hypothyroidism, which were used as the primary outcome dataset to evaluate the causal effect of genetically predicted 25‐hydroxyvitamin D levels on hypothyroidism risk. Supporting Information 3. Hashimoto′s Disease_GCST90018855_buildGRCh37.tsv. This file contains the GWAS summary statistics for Hashimoto′s thyroiditis, which were used as an autoimmune thyroid disease outcome in the Mendelian randomization analyses. Supporting Information 4. TSH.xlsx. This file contains genetic association data for thyroid‐stimulating hormone (TSH), which were used to assess the association between genetically predicted 25‐hydroxyvitamin D levels and circulating TSH levels. Supporting Information 5. free T4.xlsx. This file contains genetic association data for free thyroxine (free T4), which were used to assess the association between genetically predicted 25‐hydroxyvitamin D levels and circulating free T4 levels. Supporting Information 6. Supplementary figures.docx. This file contains the supplementary graphical outputs from the Mendelian randomization analyses, including variant‐specific forest plots, leave‐one‐out analyses, funnel plots, comparisons of causal estimates across Mendelian randomization methods, and additional sensitivity analyses for hypothyroidism, Hashimoto′s thyroiditis, free T4, and TSH. [file BMRI-2026-8086558-s001.zip › supplemantry data.xlsx]

## Sheet: Sheet1
Title: Genetically predicted 25-Hydroxyvitamin D levels on Hypothyroidism: evidence from Mendelian randomization studies
Running title: Causal Relationship between Vitamin D and Hypothyroidism
Authors:
1. Mahdi Akbarzadeh; Ph.D., Cellular and Molecular Endocrine Research Center, Research Institute for Endocrine Sciences, Shahid Beheshti University of Medical Sciences, Tehran, Iran. Email: akbarzadeh.ms@gmail.com
2. Sahand Tehrani Fateh; MD, School of Medicine, Tehran University of Medical Sciences, Tehran, Iran. Email: Sahh.tf@gmail.com
3. Aysan Moeinafshar, MD, School of Medicine, Tehran University of Medical Sciences, Tehran, Iran. Email: aysanmoeinafshar@gmail.com
4. Danial Habibi; Ph.D., Department of Epidemiology and Biostatistics, School of Public Health, Babol University of Medical Sciences, Babol, Iran. Email: dhabibi67@gmail.com
5. Amir Hossein Ghanooni; MD, Department of Endocrinology, School of Medicine, Iran University of Medical Sciences, Tehran, Iran. Email: ircms@yahoo.com
6. Amir Hesam Saeidian; MD, Department of Surgery, Rasool-E Akram Hospital, School of Medicine, Iran University of Medical Sciences, Tehran, Iran. Email: amirhesam_saeidian@yahoo.com
7. Parisa Riahi; MSc, Cellular and Molecular Endocrine Research Center, Research Institute for Endocrine Sciences, Shahid Beheshti University of Medical Sciences, Tehran, Iran. Email: parisaariyahii@gmail.com
8. Maryam Zarkesh: Cellular and Molecular Endocrine Research Center, Research Institute for Endocrine Sciences, Shahid Beheshti University of Medical Sciences, Tehran, Iran. Email: zarkesh@endocrine.ac.ir
9. Hossein Lanjanian; Cellular and Molecular Endocrine Research Center, Research Institute for Endocrine Sciences, Shahid Beheshti University of Medical Sciences, Tehran, Iran. Email: hossein.lanjanian@gmail.com
10. Mina Jahangiri; Ph.D., Department of Biostatistics, Faculty of Medical Sciences, Tarbiat Modares University, Tehran, Iran. Email: minajahangiri984@gmail.com
11. Maryam Moazzam-Jazi; Ph.D, Cellular and Molecular Endocrine Research Center, Research Institute for Endocrine Sciences, Shahid Beheshti University of Medical Sciences, Tehran, Iran. Email: setareh227@gmail.com
12. Farshad Teymoori, Nutrition and Endocrine Research Center, Research Institute for Endocrine Sciences, Shahid Beheshti, Tehran, Iran. Email: teymoori.f68@gmail.com
13. Fereidoun Azizi; MD, Endocrine Research Center, Research Institute for Endocrine Sciences, Shahid Beheshti University of Medical Sciences, Tehran, Iran. Email: azizi@endocrine.ac.ir
14. Mehdi Hedayati; Ph.D., Cellular and Molecular Endocrine Research Center, Research Institute for Endocrine Sciences, Shahid Beheshti University of Medical Sciences, Tehran, Iran. Email: hedayati47@gmail.com
15. Maryam Sadat Daneshpour; Ph.D., Cellular and Molecular Endocrine Research Center, Research Institute for Endocrine Sciences, Shahid Beheshti University of Medical Sciences, Tehran, Iran. Email: daneshpour1388@gmail.com
Corresponding author:
Maryam Sadat Daneshpour (Ph.D.), Associate Professor.
Cellular and Molecular Endocrine Research Center, Research Institute for Endocrine Sciences, Shahid Beheshti University of Medical Sciences. Email: daneshpour@sbmu.ac.ir

## Sheet: S1 (hypo)
rsid	chromosome coordinates (hg38)	Beta	se	pvalue	F statistics	HGNC Gene name	a1	a2	MAF in European population	consequence	protein position	amino acids change	ensembl accession
rs10085881	chr7:21538342	-0.0147558	0.0022042	2.16546e-11	44.815	DNAH11	C	T	0.2773	upstream	-	-	ENSG00000105877
rs1038165	chr12:68272160	-0.0119457	0.00198724	1.8414e-09	36.1345	MDM1	C	T	0.4523	downstream	-	-	ENSG00000111554
rs10454087	chr17:42583623	-0.0122147	0.00217301	1.89756e-08	31.5967	FAM134C	C	T	0.7346	intron	-	-	ENSG00000141699
rs1047891	chr2:210675783	-0.0135284	0.00210789	1.38094e-10	41.1905	CPS1	A	C	0.3012	missense	1412	N/T	ENSG00000021826
rs10822145	chr10:63174788	-0.0121924	0.00196711	5.71365e-10	38.4168	JMJD1C	C	T	0.505	intron	-	-	ENSG00000171988
rs10859995	chr12:95981904	0.040203	0.00198979	8.89764e-91	408.228	HAL	C	T	0.5755	intron	-	-	ENSG00000084110
rs11076175	chr16:56972466	0.0235215	0.00256731	5.09814e-20	83.9409	CETP	A	G	0.7942	intron	-	-	ENSG00000087237
rs11182428	chr12:38132585	0.0126371	0.0019634	1.22381e-10	41.4264	RNA5SP358	C	T	0.5129	intergenic	-	-	-
rs1149608	chr11:76783884	0.0217218	0.00259511	5.74801e-17	70.0616	TSKU	T	C	0.1471	intron	-	-	ENSG00000182704
rs11542462	chr16:82000205	-0.0231127	0.00287329	8.69691e-16	64.7057	SDR42E1	A	G	0.1511	stop_lost	30	*/Q	ENSG00000184860
rs12056768	chr8:115976302	0.0223941	0.00199332	2.75911e-29	126.216	LINC00536	G	T	0.5755	intron	-	-	ENSG00000249917
rs12123821	chr1:152206676	0.077327	0.00460541	2.86548e-63	281.92	FLG-AS1	C	T	0.9563	intron	-	-	ENSG00000237975
rs12317268	chr12:21199607	-0.0209962	0.0027423	1.91184e-14	58.6208	SLCO1B1	A	G	0.8221	intron	-	-	ENSG00000134538
rs1260326	chr2:27508073	-0.0220783	0.0020055	3.46166e-28	121.195	GCKR	C	T	0.5895	missense	446	P/L	ENSG00000084734
rs12949853	chr17:7667560	-0.0140575	0.00253462	2.91956e-08	30.7603	TP53	A	G	0.7753	intron	-	-	ENSG00000141510
rs13284054	chr9:104906792	0.0180893	0.00308629	4.5956e-09	34.3534	ABCA1	C	T	0.1262	intron	-	-	ENSG00000165029
rs138072379	chr11:14311448	0.0534735	0.00720756	1.17926e-13	55.0428	RRAS2	C	T	0.9801	intron	-	-	ENSG00000262489
rs142004400	chr14:50362842	-0.0323463	0.0053803	1.83254e-09	36.144	CDKL1	A	C	0.9712	intron	-	-	ENSG00000100490
rs142158911	chr19:11079858	0.0262209	0.00309738	2.55018e-17	71.6649	LDLR	A	G	0.1123	intergenic	-	-	-
rs143488652	chr11:13487064	-0.0627684	0.00855352	2.16312e-13	53.8508	PTH	A	G	0.9881	downstream	-	-	ENSG00000152266
rs146128209	chr11:14662137	-0.0570622	0.00383181	3.73144e-50	221.763	PDE3B	A	G	0.9433	intron	-	-	ENSG00000261923
rs1532085	chr15:58391167	-0.0261854	0.00201451	1.25011e-38	168.958	-	A	G	0.3648	-	-	-	-
rs1792287	chr11:71346865	0.0221284	0.00223136	3.51253e-23	98.3469	FLJ42102	G	A	0.2724	intergenic	-	-	-
rs1800588	chr15:58431476	-0.032985	0.00238495	1.66939e-43	191.282	LIPC	C	T	0.7913	intron	-	-	ENSG00000166035
rs1858889	chr7:107477002	0.0111657	0.00196262	1.27659e-08	32.3668	COG5	A	C	0.4901	intron	-	-	ENSG00000164597
rs189407772	chr4:99225517	0.0525376	0.00661736	2.03239e-15	63.0334	RP11-696N14.1	A	G	0.9861	intron	-	-	-
rs1966478	chr5:119291624	0.0121919	0.00213304	1.09226e-08	32.6697	TNFAIP8	T	C	0.2813	intron	-	-	ENSG00000145779
rs2012736	chr2:233713733	-0.0482016	0.00360987	1.14208e-40	178.295	UGT1A5	C	A	0.9036	missense	248	L/I	ENSG00000240224
rs2037511	chr18:63698973	0.0173514	0.00263876	4.84585e-11	43.2384	SERPINB11	A	G	0.1779	intron	-	-	ENSG00000206072
rs212100	chr19:47873738	0.0656512	0.00264909	1.38232e-135	614.175	SULT2A1	T	C	0.1501	intron	-	-	ENSG00000105398
rs2123930	chr15:99690828	-0.0142339	0.00219639	9.13593e-11	41.998	MEF2A	A	G	0.2982	intron	-	-	ENSG00000068305
rs2131925	chr1:62560271	0.0220704	0.00205279	5.83625e-27	115.593	DOCK7	G	T	0.3052	intron	-	-	ENSG00000116641
rs2207132	chr20:40513876	-0.0371561	0.00549277	1.33735e-11	45.7591	LINC01728	G	A	0.9592	intergenic	-	-	-
rs2346264	chr7:133851598	0.0145964	0.00239884	1.1665e-09	37.0245	EXOC4	A	C	0.2048	intron	-	-	ENSG00000131558
rs2642439	chr1:220797157	0.0149512	0.00211251	1.46808e-12	50.0904	MARC1	A	G	0.2942	intron	-	-	ENSG00000186205
rs2659007	chr17:81243678	0.0110518	0.00198996	2.79576e-08	30.8445	TEPSIN	G	A	0.5447	upstream	-	-	-
rs2756119	chr14:103535180	0.0127471	0.00204132	4.2505e-10	38.9943	TRMT61A	G	A	0.5994	3_prime_UTR	-	-	ENSG00000166166
rs2847500	chr11:120243712	-0.0221293	0.00298138	1.14922e-13	55.0935	POU2F3	A	G	0.1421	intron	-	-	ENSG00000137709
rs2952289	chr17:68468273	-0.0175965	0.00245415	7.49406e-13	51.4103	RP11-120M18.2	T	C	0.7952	intron	-	-	-
rs34284484	chr13:55136096	-0.0118453	0.0021693	4.7504e-08	29.8162	RP11-78L16.1	G	T	0.2893	intron	-	-	-
rs34726834	chr8:26032090	0.014763	0.00227261	8.24407e-11	42.1987	EBF2	C	T	0.7306	intron	-	-	ENSG00000221818
rs35408430	chr1:17233700	-0.0215783	0.00206787	1.71532e-25	108.89	PADI1	C	T	0.6382	intron	-	-	ENSG00000142623
rs3745669	chr19:11833037	-0.0127779	0.00203169	3.18922e-10	39.5552	ZNF440	C	T	0.3529	3_prime_UTR	-	-	ENSG00000171295
rs3814995	chr19:35851310	-0.0125506	0.0021171	3.06304e-09	35.1436	NPHS1	T	C	0.3111	missense	117	K/E	ENSG00000161270
rs3890624	chr4:165329916	0.0115865	0.00203874	1.32215e-08	32.2984	MSMO1	G	A	0.3887	intron	-	-	ENSG00000052802
rs41301394	chr7:75983485	0.0120574	0.00218002	3.18652e-08	30.5905	POR	C	T	0.7068	intron	-	-	ENSG00000127948
rs429358	chr19:44908684	-0.0220845	0.00272701	5.5674e-16	65.5846	APOE	C	T	0.1551	missense	130	R/C	ENSG00000130203
rs4364259	chr4:15890536	0.0164171	0.00246779	2.88007e-11	44.2564	TAPT1-AS1	A	G	0.2147	intergenic	-	-	-
rs4418728	chr10:93079967	0.0120188	0.00196957	1.04608e-09	37.2374	CYP26A1	G	T	0.5129	downstream	-	-	ENSG00000095596
rs4616820	chr4:56879315	-0.0123381	0.00198682	5.30033e-10	38.5638	DPP3P1	C	T	0.5249	intergenic	-	-	-
rs4846917	chr1:230163476	-0.0154318	0.00244825	2.91524e-10	39.7303	GALNT2	C	T	0.7823	intron	-	-	ENSG00000143641
rs512083	chr1:45561683	0.0117619	0.00197592	2.63888e-09	35.4337	AKR1A1	C	T	0.4771	intron	-	-	ENSG00000117448
rs5771043	chr22:50428839	-0.0123395	0.0020886	3.46274e-09	34.9048	PPP6R2	A	G	0.326	intron	-	-	ENSG00000100239
rs58387006	chr2:32354931	-0.0135048	0.00236253	1.0891e-08	32.6755	BIRC6	A	C	0.7644	upstream	-	-	ENSG00000115760
rs6003465	chr22:23023333	-0.0121022	0.00209089	7.11943e-09	33.5017	MYO18B	C	T	0.3479	intergenic	-	-	-
rs62007299	chr15:77419377	0.011876	0.0021662	4.19584e-08	30.0568	PEAK1	A	G	0.6918	intron	-	-	ENSG00000173517
rs62115743	chr19:51011618	0.0268038	0.00361606	1.23995e-13	54.9442	KLK9	C	T	0.9006	upstream	-	-	ENSG00000213022
rs6547409	chr2:20967337	0.0275138	0.00452427	1.19157e-09	36.9832	RP11-116D2.1	C	T	0.9364	intergenic	-	-	-
rs6671730	chr1:2407700	-0.0148007	0.0019802	7.75767e-14	55.8658	PEX10	A	G	0.4195	intron	-	-	ENSG00000157911
rs6724965	chr2:100823689	-0.0168614	0.0025993	8.76272e-11	42.0799	NPAS2	A	G	0.8221	intron	-	-	ENSG00000170485
rs6782190	chr3:85590522	0.0189783	0.00205245	2.31562e-20	85.5007	CADM2	A	G	0.6491	intron	-	-	ENSG00000175161
rs6834488	chr4:87257767	-0.0144983	0.00199061	3.25646e-13	53.0471	RP11-529H2.1	C	T	0.5974	downstream	-	-	-
rs700065	chr9:123071390	0.0184958	0.00283268	6.60167e-11	42.6335	RABGAP1	T	G	0.8509	intron	-	-	ENSG00000011454
rs71467497	chr11:70625309	-0.0332382	0.00591601	1.92797e-08	31.5658	SHANK2	C	T	0.0249	intron	-	-	ENSG00000162105
rs727857	chr2:58754832	0.0114596	0.00203019	1.65601e-08	31.8615	LINC01122	G	A	0.4016	intron	-	-	ENSG00000233723
rs72834856	chr6:22801629	-0.0236277	0.00379241	4.65677e-10	38.8161	RP1-209A6.1	G	T	0.0755	intron	-	-	-
rs72940579	chr11:66414979	0.0117313	0.00211179	2.7736e-08	30.8596	RP11-867G23.10	C	T	0.6869	intron	-	-	-
rs7439366	chr4:69098620	-0.0321132	0.00196677	6.25432e-60	266.6	-	C	T	0.5149	-	-	-	-
rs7528419	chr1:109274570	0.0200051	0.00235095	1.74884e-17	72.4094	CELSR2	A	G	0.7873	3_prime_UTR	-	-	ENSG00000143126
rs7569755	chr2:117890685	0.0134773	0.00217845	6.14607e-10	38.2746	HTR5BP	A	G	0.2803	intron	-	-	ENSG00000125631
rs7657132	chr4:72550884	-0.0144351	0.00213708	1.43216e-11	45.6245	ADAMTS3	A	G	0.6899	intron	-	-	ENSG00000156140
rs7675923	chr4:71480155	-0.0261763	0.00271741	5.81161e-22	92.7911	SLC4A4	A	G	0.1561	intron	-	-	ENSG00000080493
rs77924615	chr16:20381010	-0.0152505	0.0025127	1.28418e-09	36.8372	PDILT	A	G	0.2038	intron	-	-	ENSG00000169340
rs8091117	chr18:31339831	-0.0256002	0.00396694	1.09389e-10	41.6462	DSG1	A	C	0.0905	missense	498	N/T	ENSG00000134760
rs8123293	chr20:54102016	0.028362	0.00309628	5.18806e-20	83.906	RP13-379L11.3	A	G	0.8857	intergenic	-	-	-
rs9476310	chr6:60799829	-0.0116428	0.00197047	3.44935e-09	34.912	RNU7-66P	C	T	0.5129	intergenic	-	-	-
rs9490317	chr6:121538353	0.0110474	0.0019812	2.45913e-08	31.0931	RNU4-76P	C	T	0.4652	downstream	-	-	ENSG00000201379

## Sheet: S2 (HT)
rsid	chromosome coordinates (hg38)	Beta	se	pvalue	F statistics	HGNC Gene name	a1	a2	MAF in European population	consequence	protein position	amino acids change	ensembl accession
rs10085881	chr7:21538342	-0.0147558	0.0022042	2.16546e-11	44.815	DNAH11	C	T	0.2773	upstream	-	-	ENSG00000105877
rs1038165	chr12:68272160	-0.0119457	0.00198724	1.8414e-09	36.1345	MDM1	C	T	0.4523	downstream	-	-	ENSG00000111554
rs10454087	chr17:42583623	-0.0122147	0.00217301	1.89756e-08	31.5967	FAM134C	C	T	0.7346	intron	-	-	ENSG00000141699
rs1047891	chr2:210675783	-0.0135284	0.00210789	1.38094e-10	41.1905	CPS1	A	C	0.3012	missense	1412	N/T	ENSG00000021826
rs10822145	chr10:63174788	-0.0121924	0.00196711	5.71365e-10	38.4168	JMJD1C	C	T	0.505	intron	-	-	ENSG00000171988
rs10859995	chr12:95981904	0.040203	0.00198979	8.89764e-91	408.228	HAL	C	T	0.5755	intron	-	-	ENSG00000084110
rs10908469	chr1:155498941	0.0161977	0.0022117	2.41322e-13	53.6357	ASH1L	A	C	0.7237	intron	-	-	ENSG00000116539
rs11076175	chr16:56972466	0.0235215	0.00256731	5.09814e-20	83.9409	CETP	A	G	0.7942	intron	-	-	ENSG00000087237
rs11182428	chr12:38132585	0.0126371	0.0019634	1.22381e-10	41.4264	RNA5SP358	C	T	0.5129	intergenic	-	-	-
rs1149608	chr11:76783884	0.0217218	0.00259511	5.74801e-17	70.0616	TSKU	T	C	0.1471	intron	-	-	ENSG00000182704
rs11542462	chr16:82000205	-0.0231127	0.00287329	8.69691e-16	64.7057	SDR42E1	A	G	0.1511	stop_lost	30	*/Q	ENSG00000184860
rs117862422	chr11:13188516	-0.0534987	0.00850356	3.14752e-10	39.5808	RP11-413N13.1	C	T	0.0149	intergenic	-	-	-
rs12056768	chr8:115976302	0.0223941	0.00199332	2.75911e-29	126.216	LINC00536	G	T	0.5755	intron	-	-	ENSG00000249917
rs12123821	chr1:152206676	0.077327	0.00460541	2.86548e-63	281.92	FLG-AS1	C	T	0.9563	intron	-	-	ENSG00000237975
rs12317268	chr12:21199607	-0.0209962	0.0027423	1.91184e-14	58.6208	SLCO1B1	A	G	0.8221	intron	-	-	ENSG00000134538
rs12949853	chr17:7667560	-0.0140575	0.00253462	2.91956e-08	30.7603	TP53	A	G	0.7753	intron	-	-	ENSG00000141510
rs13284054	chr9:104906792	0.0180893	0.00308629	4.5956e-09	34.3534	ABCA1	C	T	0.1262	intron	-	-	ENSG00000165029
rs138072379	chr11:14311448	0.0534735	0.00720756	1.17926e-13	55.0428	RRAS2	C	T	0.9801	intron	-	-	ENSG00000262489
rs142158911	chr19:11079858	0.0262209	0.00309738	2.55018e-17	71.6649	LDLR	A	G	0.1123	intergenic	-	-	-
rs146128209	chr11:14662137	-0.0570622	0.00383181	3.73144e-50	221.763	PDE3B	A	G	0.9433	intron	-	-	ENSG00000261923
rs1532085	chr15:58391167	-0.0261854	0.00201451	1.25011e-38	168.958	-	A	G	0.3648	-	-	-	-
rs1792287	chr11:71346865	0.0221284	0.00223136	3.51253e-23	98.3469	FLJ42102	G	A	0.2724	intergenic	-	-	-
rs1800588	chr15:58431476	-0.032985	0.00238495	1.66939e-43	191.282	LIPC	C	T	0.7913	intron	-	-	ENSG00000166035
rs1858889	chr7:107477002	0.0111657	0.00196262	1.27659e-08	32.3668	COG5	A	C	0.4901	intron	-	-	ENSG00000164597
rs1966478	chr5:119291624	0.0121919	0.00213304	1.09226e-08	32.6697	TNFAIP8	T	C	0.2813	intron	-	-	ENSG00000145779
rs2012736	chr2:233713733	-0.0482016	0.00360987	1.14208e-40	178.295	UGT1A5	C	A	0.9036	missense	248	L/I	ENSG00000240224
rs2037511	chr18:63698973	0.0173514	0.00263876	4.84585e-11	43.2384	SERPINB11	A	G	0.1779	intron	-	-	ENSG00000206072
rs212100	chr19:47873738	0.0656512	0.00264909	1.38232e-135	614.175	SULT2A1	T	C	0.1501	intron	-	-	ENSG00000105398
rs2123930	chr15:99690828	-0.0142339	0.00219639	9.13593e-11	41.998	MEF2A	A	G	0.2982	intron	-	-	ENSG00000068305
rs2131925	chr1:62560271	0.0220704	0.00205279	5.83625e-27	115.593	DOCK7	G	T	0.3052	intron	-	-	ENSG00000116641
rs2207132	chr20:40513876	-0.0371561	0.00549277	1.33735e-11	45.7591	LINC01728	G	A	0.9592	intergenic	-	-	-
rs2248551	chr6:131603549	-0.0213336	0.00264146	6.66771e-16	65.2289	MED23	A	G	0.167	intron	-	-	ENSG00000112282
rs2642439	chr1:220797157	0.0149512	0.00211251	1.46808e-12	50.0904	MARC1	A	G	0.2942	intron	-	-	ENSG00000186205
rs2659007	chr17:81243678	0.0110518	0.00198996	2.79576e-08	30.8445	TEPSIN	G	A	0.5447	upstream	-	-	-
rs2756119	chr14:103535180	0.0127471	0.00204132	4.2505e-10	38.9943	TRMT61A	G	A	0.5994	3_prime_UTR	-	-	ENSG00000166166
rs2847500	chr11:120243712	-0.0221293	0.00298138	1.14922e-13	55.0935	POU2F3	A	G	0.1421	intron	-	-	ENSG00000137709
rs2952289	chr17:68468273	-0.0175965	0.00245415	7.49406e-13	51.4103	RP11-120M18.2	T	C	0.7952	intron	-	-	-
rs34284484	chr13:55136096	-0.0118453	0.0021693	4.7504e-08	29.8162	RP11-78L16.1	G	T	0.2893	intron	-	-	-
rs34726834	chr8:26032090	0.014763	0.00227261	8.24407e-11	42.1987	EBF2	C	T	0.7306	intron	-	-	ENSG00000221818
rs35408430	chr1:17233700	-0.0215783	0.00206787	1.71532e-25	108.89	PADI1	C	T	0.6382	intron	-	-	ENSG00000142623
rs3745669	chr19:11833037	-0.0127779	0.00203169	3.18922e-10	39.5552	ZNF440	C	T	0.3529	3_prime_UTR	-	-	ENSG00000171295
rs3814995	chr19:35851310	-0.0125506	0.0021171	3.06304e-09	35.1436	NPHS1	T	C	0.3111	missense	117	K/E	ENSG00000161270
rs3890624	chr4:165329916	0.0115865	0.00203874	1.32215e-08	32.2984	MSMO1	G	A	0.3887	intron	-	-	ENSG00000052802
rs41301394	chr7:75983485	0.0120574	0.00218002	3.18652e-08	30.5905	POR	C	T	0.7068	intron	-	-	ENSG00000127948
rs429358	chr19:44908684	-0.0220845	0.00272701	5.5674e-16	65.5846	APOE	C	T	0.1551	missense	130	R/C	ENSG00000130203
rs4364259	chr4:15890536	0.0164171	0.00246779	2.88007e-11	44.2564	TAPT1-AS1	A	G	0.2147	intergenic	-	-	-
rs4418728	chr10:93079967	0.0120188	0.00196957	1.04608e-09	37.2374	CYP26A1	G	T	0.5129	downstream	-	-	ENSG00000095596
rs4616820	chr4:56879315	-0.0123381	0.00198682	5.30033e-10	38.5638	DPP3P1	C	T	0.5249	intergenic	-	-	-
rs4694423	chr4:71688442	-0.100901	0.0019913	1e-200	2567.54	AC112518.3	A	C	0.4115	intergenic	-	-	-
rs4846917	chr1:230163476	-0.0154318	0.00244825	2.91524e-10	39.7303	GALNT2	C	T	0.7823	intron	-	-	ENSG00000143641
rs512083	chr1:45561683	0.0117619	0.00197592	2.63888e-09	35.4337	AKR1A1	C	T	0.4771	intron	-	-	ENSG00000117448
rs532436	chr9:133274414	-0.0177723	0.00252896	2.10263e-12	49.3859	ABO	A	G	0.1859	intron	-	-	ENSG00000175164
rs5771043	chr22:50428839	-0.0123395	0.0020886	3.46274e-09	34.9048	PPP6R2	A	G	0.326	intron	-	-	ENSG00000100239
rs58387006	chr2:32354931	-0.0135048	0.00236253	1.0891e-08	32.6755	BIRC6	A	C	0.7644	upstream	-	-	ENSG00000115760
rs6003465	chr22:23023333	-0.0121022	0.00209089	7.11943e-09	33.5017	MYO18B	C	T	0.3479	intergenic	-	-	-
rs62007299	chr15:77419377	0.011876	0.0021662	4.19584e-08	30.0568	PEAK1	A	G	0.6918	intron	-	-	ENSG00000173517
rs62012766	chr15:63560635	-0.0177019	0.00269549	5.12603e-11	43.1285	USP3	C	T	0.1879	intron	-	-	ENSG00000140455
rs62115743	chr19:51011618	0.0268038	0.00361606	1.23995e-13	54.9442	KLK9	C	T	0.9006	upstream	-	-	ENSG00000213022
rs6547409	chr2:20967337	0.0275138	0.00452427	1.19157e-09	36.9832	RP11-116D2.1	C	T	0.9364	intergenic	-	-	-
rs6671730	chr1:2407700	-0.0148007	0.0019802	7.75767e-14	55.8658	PEX10	A	G	0.4195	intron	-	-	ENSG00000157911
rs6724965	chr2:100823689	-0.0168614	0.0025993	8.76272e-11	42.0799	NPAS2	A	G	0.8221	intron	-	-	ENSG00000170485
rs6782190	chr3:85590522	0.0189783	0.00205245	2.31562e-20	85.5007	CADM2	A	G	0.6491	intron	-	-	ENSG00000175161
rs6834488	chr4:87257767	-0.0144983	0.00199061	3.25646e-13	53.0471	RP11-529H2.1	C	T	0.5974	downstream	-	-	-
rs700065	chr9:123071390	0.0184958	0.00283268	6.60167e-11	42.6335	RABGAP1	T	G	0.8509	intron	-	-	ENSG00000011454
rs71297391	chr3:52342757	0.0249183	0.00456623	4.83993e-08	29.7798	DNAH1	C	T	0.9443	intron	-	-	ENSG00000114841
rs71467497	chr11:70625309	-0.0332382	0.00591601	1.92797e-08	31.5658	SHANK2	C	T	0.0249	intron	-	-	ENSG00000162105
rs71601787	chr4:72000298	0.0417564	0.00210938	3.25195e-87	391.865	AC112518.3	A	G	0.2972	intergenic	-	-	-
rs727857	chr2:58754832	0.0114596	0.00203019	1.65601e-08	31.8615	LINC01122	G	A	0.4016	intron	-	-	ENSG00000233723
rs72834856	chr6:22801629	-0.0236277	0.00379241	4.65677e-10	38.8161	RP1-209A6.1	G	T	0.0755	intron	-	-	-
rs7439366	chr4:69098620	-0.0321132	0.00196677	6.25432e-60	266.6	-	C	T	0.5149	-	-	-	-
rs7528419	chr1:109274570	0.0200051	0.00235095	1.74884e-17	72.4094	CELSR2	A	G	0.7873	3_prime_UTR	-	-	ENSG00000143126
rs7569755	chr2:117890685	0.0134773	0.00217845	6.14607e-10	38.2746	HTR5BP	A	G	0.2803	intron	-	-	ENSG00000125631
rs7657132	chr4:72550884	-0.0144351	0.00213708	1.43216e-11	45.6245	ADAMTS3	A	G	0.6899	intron	-	-	ENSG00000156140
rs7675923	chr4:71480155	-0.0261763	0.00271741	5.81161e-22	92.7911	SLC4A4	A	G	0.1561	intron	-	-	ENSG00000080493
rs77924615	chr16:20381010	-0.0152505	0.0025127	1.28418e-09	36.8372	PDILT	A	G	0.2038	intron	-	-	ENSG00000169340
rs804281	chr8:11754356	-0.0152639	0.00199057	1.74571e-14	58.7998	GATA4	G	A	0.5666	intron	-	-	ENSG00000136574
rs8091117	chr18:31339831	-0.0256002	0.00396694	1.09389e-10	41.6462	DSG1	A	C	0.0905	missense	498	N/T	ENSG00000134760
rs8123293	chr20:54102016	0.028362	0.00309628	5.18806e-20	83.906	RP13-379L11.3	A	G	0.8857	intergenic	-	-	-
rs9476310	chr6:60799829	-0.0116428	0.00197047	3.44935e-09	34.912	RNU7-66P	C	T	0.5129	intergenic	-	-	-
rs9490317	chr6:121538353	0.0110474	0.0019812	2.45913e-08	31.0931	RNU4-76P	C	T	0.4652	downstream	-	-	ENSG00000201379
rs9861009	chr3:141935843	-0.0146893	0.00221867	3.57381e-11	43.8346	RP11-271K21.12	C	T	0.7326	downstream	-	-	-

## Sheet: S3 (T4)
rsid	chromosome coordinates (hg38)	Beta	se	pvalue	F statistics	HGNC Gene name	a1	a2	MAF in European population	consequence	protein position	amino acids change	ensembl accession
rs10085881	chr7:21538342	-0.0147558	0.0022042	2.16546e-11	44.815	DNAH11	C	T	0.2773	upstream	-	-	ENSG00000105877
rs1038165	chr12:68272160	-0.0119457	0.00198724	1.8414e-09	36.1345	MDM1	C	T	0.4523	downstream	-	-	ENSG00000111554
rs10454087	chr17:42583623	-0.0122147	0.00217301	1.89756e-08	31.5967	FAM134C	C	T	0.7346	intron	-	-	ENSG00000141699
rs1047891	chr2:210675783	-0.0135284	0.00210789	1.38094e-10	41.1905	CPS1	A	C	0.3012	missense	1412	N/T	ENSG00000021826
rs10822145	chr10:63174788	-0.0121924	0.00196711	5.71365e-10	38.4168	JMJD1C	C	T	0.505	intron	-	-	ENSG00000171988
rs10859995	chr12:95981904	0.040203	0.00198979	8.89764e-91	408.228	HAL	C	T	0.5755	intron	-	-	ENSG00000084110
rs10908469	chr1:155498941	0.0161977	0.0022117	2.41322e-13	53.6357	ASH1L	A	C	0.7237	intron	-	-	ENSG00000116539
rs11076175	chr16:56972466	0.0235215	0.00256731	5.09814e-20	83.9409	CETP	A	G	0.7942	intron	-	-	ENSG00000087237
rs11182428	chr12:38132585	0.0126371	0.0019634	1.22381e-10	41.4264	RNA5SP358	C	T	0.5129	intergenic	-	-	-
rs11542462	chr16:82000205	-0.0231127	0.00287329	8.69691e-16	64.7057	SDR42E1	A	G	0.1511	stop_lost	30	*/Q	ENSG00000184860
rs117862422	chr11:13188516	-0.0534987	0.00850356	3.14752e-10	39.5808	RP11-413N13.1	C	T	0.0149	intergenic	-	-	-
rs12056768	chr8:115976302	0.0223941	0.00199332	2.75911e-29	126.216	LINC00536	G	T	0.5755	intron	-	-	ENSG00000249917
rs12949853	chr17:7667560	-0.0140575	0.00253462	2.91956e-08	30.7603	TP53	A	G	0.7753	intron	-	-	ENSG00000141510
rs13284054	chr9:104906792	0.0180893	0.00308629	4.5956e-09	34.3534	ABCA1	C	T	0.1262	intron	-	-	ENSG00000165029
rs138072379	chr11:14311448	0.0534735	0.00720756	1.17926e-13	55.0428	RRAS2	C	T	0.9801	intron	-	-	ENSG00000262489
rs142004400	chr14:50362842	-0.0323463	0.0053803	1.83254e-09	36.144	CDKL1	A	C	0.9712	intron	-	-	ENSG00000100490
rs142158911	chr19:11079858	0.0262209	0.00309738	2.55018e-17	71.6649	LDLR	A	G	0.1123	intergenic	-	-	-
rs146128209	chr11:14662137	-0.0570622	0.00383181	3.73144e-50	221.763	PDE3B	A	G	0.9433	intron	-	-	ENSG00000261923
rs1532085	chr15:58391167	-0.0261854	0.00201451	1.25011e-38	168.958	-	A	G	0.3648	-	-	-	-
rs1792287	chr11:71346865	0.0221284	0.00223136	3.51253e-23	98.3469	FLJ42102	G	A	0.2724	intergenic	-	-	-
rs1800588	chr15:58431476	-0.032985	0.00238495	1.66939e-43	191.282	LIPC	C	T	0.7913	intron	-	-	ENSG00000166035
rs1858889	chr7:107477002	0.0111657	0.00196262	1.27659e-08	32.3668	COG5	A	C	0.4901	intron	-	-	ENSG00000164597
rs189407772	chr4:99225517	0.0525376	0.00661736	2.03239e-15	63.0334	RP11-696N14.1	A	G	0.9861	intron	-	-	-
rs1966478	chr5:119291624	0.0121919	0.00213304	1.09226e-08	32.6697	TNFAIP8	T	C	0.2813	intron	-	-	ENSG00000145779
rs2037511	chr18:63698973	0.0173514	0.00263876	4.84585e-11	43.2384	SERPINB11	A	G	0.1779	intron	-	-	ENSG00000206072
rs2123930	chr15:99690828	-0.0142339	0.00219639	9.13593e-11	41.998	MEF2A	A	G	0.2982	intron	-	-	ENSG00000068305
rs2131925	chr1:62560271	0.0220704	0.00205279	5.83625e-27	115.593	DOCK7	G	T	0.3052	intron	-	-	ENSG00000116641
rs2642439	chr1:220797157	0.0149512	0.00211251	1.46808e-12	50.0904	MARC1	A	G	0.2942	intron	-	-	ENSG00000186205
rs2659007	chr17:81243678	0.0110518	0.00198996	2.79576e-08	30.8445	TEPSIN	G	A	0.5447	upstream	-	-	-
rs2756119	chr14:103535180	0.0127471	0.00204132	4.2505e-10	38.9943	TRMT61A	G	A	0.5994	3_prime_UTR	-	-	ENSG00000166166
rs2847500	chr11:120243712	-0.0221293	0.00298138	1.14922e-13	55.0935	POU2F3	A	G	0.1421	intron	-	-	ENSG00000137709
rs2952289	chr17:68468273	-0.0175965	0.00245415	7.49406e-13	51.4103	RP11-120M18.2	T	C	0.7952	intron	-	-	-
rs34284484	chr13:55136096	-0.0118453	0.0021693	4.7504e-08	29.8162	RP11-78L16.1	G	T	0.2893	intron	-	-	-
rs34726834	chr8:26032090	0.014763	0.00227261	8.24407e-11	42.1987	EBF2	C	T	0.7306	intron	-	-	ENSG00000221818
rs35408430	chr1:17233700	-0.0215783	0.00206787	1.71532e-25	108.89	PADI1	C	T	0.6382	intron	-	-	ENSG00000142623
rs3745669	chr19:11833037	-0.0127779	0.00203169	3.18922e-10	39.5552	ZNF440	C	T	0.3529	3_prime_UTR	-	-	ENSG00000171295
rs3890624	chr4:165329916	0.0115865	0.00203874	1.32215e-08	32.2984	MSMO1	G	A	0.3887	intron	-	-	ENSG00000052802
rs41301394	chr7:75983485	0.0120574	0.00218002	3.18652e-08	30.5905	POR	C	T	0.7068	intron	-	-	ENSG00000127948
rs429358	chr19:44908684	-0.0220845	0.00272701	5.5674e-16	65.5846	APOE	C	T	0.1551	missense	130	R/C	ENSG00000130203
rs4364259	chr4:15890536	0.0164171	0.00246779	2.88007e-11	44.2564	TAPT1-AS1	A	G	0.2147	intergenic	-	-	-
rs4418728	chr10:93079967	0.0120188	0.00196957	1.04608e-09	37.2374	CYP26A1	G	T	0.5129	downstream	-	-	ENSG00000095596
rs4616820	chr4:56879315	-0.0123381	0.00198682	5.30033e-10	38.5638	DPP3P1	C	T	0.5249	intergenic	-	-	-
rs4846917	chr1:230163476	-0.0154318	0.00244825	2.91524e-10	39.7303	GALNT2	C	T	0.7823	intron	-	-	ENSG00000143641
rs532436	chr9:133274414	-0.0177723	0.00252896	2.10263e-12	49.3859	ABO	A	G	0.1859	intron	-	-	ENSG00000175164
rs5771043	chr22:50428839	-0.0123395	0.0020886	3.46274e-09	34.9048	PPP6R2	A	G	0.326	intron	-	-	ENSG00000100239
rs58387006	chr2:32354931	-0.0135048	0.00236253	1.0891e-08	32.6755	BIRC6	A	C	0.7644	upstream	-	-	ENSG00000115760
rs6003465	chr22:23023333	-0.0121022	0.00209089	7.11943e-09	33.5017	MYO18B	C	T	0.3479	intergenic	-	-	-
rs62007299	chr15:77419377	0.011876	0.0021662	4.19584e-08	30.0568	PEAK1	A	G	0.6918	intron	-	-	ENSG00000173517
rs62012766	chr15:63560635	-0.0177019	0.00269549	5.12603e-11	43.1285	USP3	C	T	0.1879	intron	-	-	ENSG00000140455
rs6547409	chr2:20967337	0.0275138	0.00452427	1.19157e-09	36.9832	RP11-116D2.1	C	T	0.9364	intergenic	-	-	-
rs6671730	chr1:2407700	-0.0148007	0.0019802	7.75767e-14	55.8658	PEX10	A	G	0.4195	intron	-	-	ENSG00000157911
rs6724965	chr2:100823689	-0.0168614	0.0025993	8.76272e-11	42.0799	NPAS2	A	G	0.8221	intron	-	-	ENSG00000170485
rs6782190	chr3:85590522	0.0189783	0.00205245	2.31562e-20	85.5007	CADM2	A	G	0.6491	intron	-	-	ENSG00000175161
rs6834488	chr4:87257767	-0.0144983	0.00199061	3.25646e-13	53.0471	RP11-529H2.1	C	T	0.5974	downstream	-	-	-
rs700065	chr9:123071390	0.0184958	0.00283268	6.60167e-11	42.6335	RABGAP1	T	G	0.8509	intron	-	-	ENSG00000011454
rs71297391	chr3:52342757	0.0249183	0.00456623	4.83993e-08	29.7798	DNAH1	C	T	0.9443	intron	-	-	ENSG00000114841
rs71601787	chr4:72000298	0.0417564	0.00210938	3.25195e-87	391.865	AC112518.3	A	G	0.2972	intergenic	-	-	-
rs727857	chr2:58754832	0.0114596	0.00203019	1.65601e-08	31.8615	LINC01122	G	A	0.4016	intron	-	-	ENSG00000233723
rs72834856	chr6:22801629	-0.0236277	0.00379241	4.65677e-10	38.8161	RP1-209A6.1	G	T	0.0755	intron	-	-	-
rs73413596	chr12:111144826	0.0229711	0.00376755	1.08015e-09	37.1745	CUX2	C	T	0.0855	intron	-	-	ENSG00000111249
rs7528419	chr1:109274570	0.0200051	0.00235095	1.74884e-17	72.4094	CELSR2	A	G	0.7873	3_prime_UTR	-	-	ENSG00000143126
rs7569755	chr2:117890685	0.0134773	0.00217845	6.14607e-10	38.2746	HTR5BP	A	G	0.2803	intron	-	-	ENSG00000125631
rs7657132	chr4:72550884	-0.0144351	0.00213708	1.43216e-11	45.6245	ADAMTS3	A	G	0.6899	intron	-	-	ENSG00000156140
rs7675923	chr4:71480155	-0.0261763	0.00271741	5.81161e-22	92.7911	SLC4A4	A	G	0.1561	intron	-	-	ENSG00000080493
rs804281	chr8:11754356	-0.0152639	0.00199057	1.74571e-14	58.7998	GATA4	G	A	0.5666	intron	-	-	ENSG00000136574
rs8091117	chr18:31339831	-0.0256002	0.00396694	1.09389e-10	41.6462	DSG1	A	C	0.0905	missense	498	N/T	ENSG00000134760
rs8123293	chr20:54102016	0.028362	0.00309628	5.18806e-20	83.906	RP13-379L11.3	A	G	0.8857	intergenic	-	-	-
rs9476310	chr6:60799829	-0.0116428	0.00197047	3.44935e-09	34.912	RNU7-66P	C	T	0.5129	intergenic	-	-	-
rs9490317	chr6:121538353	0.0110474	0.0019812	2.45913e-08	31.0931	RNU4-76P	C	T	0.4652	downstream	-	-	ENSG00000201379
rs9861009	chr3:141935843	-0.0146893	0.00221867	3.57381e-11	43.8346	RP11-271K21.12	C	T	0.7326	downstream	-	-	-

## Sheet: S4 (TSH)
rsid	chromosome coordinates (hg38)	Beta	se	pvalue	F statistics	HGNC Gene name	a1	a2	MAF in European population	consequence	protein position	amino acids change	ensembl accession
rs10085881	chr7:21538342	-0.0147558	0.0022042	2.16546e-11	44.815	DNAH11	C	T	0.2773	upstream	-	-	ENSG00000105877
rs1038165	chr12:68272160	-0.0119457	0.00198724	1.8414e-09	36.1345	MDM1	C	T	0.4523	downstream	-	-	ENSG00000111554
rs10454087	chr17:42583623	-0.0122147	0.00217301	1.89756e-08	31.5967	FAM134C	C	T	0.7346	intron	-	-	ENSG00000141699
rs1047891	chr2:210675783	-0.0135284	0.00210789	1.38094e-10	41.1905	CPS1	A	C	0.3012	missense	1412	N/T	ENSG00000021826
rs10822145	chr10:63174788	-0.0121924	0.00196711	5.71365e-10	38.4168	JMJD1C	C	T	0.505	intron	-	-	ENSG00000171988
rs10859995	chr12:95981904	0.040203	0.00198979	8.89764e-91	408.228	HAL	C	T	0.5755	intron	-	-	ENSG00000084110
rs10908469	chr1:155498941	0.0161977	0.0022117	2.41322e-13	53.6357	ASH1L	A	C	0.7237	intron	-	-	ENSG00000116539
rs11076175	chr16:56972466	0.0235215	0.00256731	5.09814e-20	83.9409	CETP	A	G	0.7942	intron	-	-	ENSG00000087237
rs11182428	chr12:38132585	0.0126371	0.0019634	1.22381e-10	41.4264	RNA5SP358	C	T	0.5129	intergenic	-	-	-
rs1149608	chr11:76783884	0.0217218	0.00259511	5.74801e-17	70.0616	TSKU	T	C	0.1471	intron	-	-	ENSG00000182704
rs11542462	chr16:82000205	-0.0231127	0.00287329	8.69691e-16	64.7057	SDR42E1	A	G	0.1511	stop_lost	30	*/Q	ENSG00000184860
rs117862422	chr11:13188516	-0.0534987	0.00850356	3.14752e-10	39.5808	RP11-413N13.1	C	T	0.0149	intergenic	-	-	-
rs12056768	chr8:115976302	0.0223941	0.00199332	2.75911e-29	126.216	LINC00536	G	T	0.5755	intron	-	-	ENSG00000249917
rs12123821	chr1:152206676	0.077327	0.00460541	2.86548e-63	281.92	FLG-AS1	C	T	0.9563	intron	-	-	ENSG00000237975
rs12317268	chr12:21199607	-0.0209962	0.0027423	1.91184e-14	58.6208	SLCO1B1	A	G	0.8221	intron	-	-	ENSG00000134538
rs12949853	chr17:7667560	-0.0140575	0.00253462	2.91956e-08	30.7603	TP53	A	G	0.7753	intron	-	-	ENSG00000141510
rs13284054	chr9:104906792	0.0180893	0.00308629	4.5956e-09	34.3534	ABCA1	C	T	0.1262	intron	-	-	ENSG00000165029
rs138072379	chr11:14311448	0.0534735	0.00720756	1.17926e-13	55.0428	RRAS2	C	T	0.9801	intron	-	-	ENSG00000262489
rs142004400	chr14:50362842	-0.0323463	0.0053803	1.83254e-09	36.144	CDKL1	A	C	0.9712	intron	-	-	ENSG00000100490
rs142158911	chr19:11079858	0.0262209	0.00309738	2.55018e-17	71.6649	LDLR	A	G	0.1123	intergenic	-	-	-
rs146128209	chr11:14662137	-0.0570622	0.00383181	3.73144e-50	221.763	PDE3B	A	G	0.9433	intron	-	-	ENSG00000261923
rs149031696	chr11:14147388	-0.323576	0.00892233	1e-200	1315.21	SPON1	A	G	0.0119	intron	-	-	ENSG00000152268
rs1532085	chr15:58391167	-0.0261854	0.00201451	1.25011e-38	168.958	-	A	G	0.3648	-	-	-	-
rs1792287	chr11:71346865	0.0221284	0.00223136	3.51253e-23	98.3469	FLJ42102	G	A	0.2724	intergenic	-	-	-
rs1800588	chr15:58431476	-0.032985	0.00238495	1.66939e-43	191.282	LIPC	C	T	0.7913	intron	-	-	ENSG00000166035
rs182050989	chr1:26936054	-0.0335518	0.00594652	1.67845e-08	31.8351	NUDC	C	T	0.9662	intron	-	-	ENSG00000090273
rs1858889	chr7:107477002	0.0111657	0.00196262	1.27659e-08	32.3668	COG5	A	C	0.4901	intron	-	-	ENSG00000164597
rs189407772	chr4:99225517	0.0525376	0.00661736	2.03239e-15	63.0334	RP11-696N14.1	A	G	0.9861	intron	-	-	-
rs1966478	chr5:119291624	0.0121919	0.00213304	1.09226e-08	32.6697	TNFAIP8	T	C	0.2813	intron	-	-	ENSG00000145779
rs2012736	chr2:233713733	-0.0482016	0.00360987	1.14208e-40	178.295	UGT1A5	C	A	0.9036	missense	248	L/I	ENSG00000240224
rs2037511	chr18:63698973	0.0173514	0.00263876	4.84585e-11	43.2384	SERPINB11	A	G	0.1779	intron	-	-	ENSG00000206072
rs212100	chr19:47873738	0.0656512	0.00264909	1.38232e-135	614.175	SULT2A1	T	C	0.1501	intron	-	-	ENSG00000105398
rs2123930	chr15:99690828	-0.0142339	0.00219639	9.13593e-11	41.998	MEF2A	A	G	0.2982	intron	-	-	ENSG00000068305
rs2131925	chr1:62560271	0.0220704	0.00205279	5.83625e-27	115.593	DOCK7	G	T	0.3052	intron	-	-	ENSG00000116641
rs2248551	chr6:131603549	-0.0213336	0.00264146	6.66771e-16	65.2289	MED23	A	G	0.167	intron	-	-	ENSG00000112282
rs2642439	chr1:220797157	0.0149512	0.00211251	1.46808e-12	50.0904	MARC1	A	G	0.2942	intron	-	-	ENSG00000186205
rs2659007	chr17:81243678	0.0110518	0.00198996	2.79576e-08	30.8445	TEPSIN	G	A	0.5447	upstream	-	-	-
rs2756119	chr14:103535180	0.0127471	0.00204132	4.2505e-10	38.9943	TRMT61A	G	A	0.5994	3_prime_UTR	-	-	ENSG00000166166
rs2847500	chr11:120243712	-0.0221293	0.00298138	1.14922e-13	55.0935	POU2F3	A	G	0.1421	intron	-	-	ENSG00000137709
rs2952289	chr17:68468273	-0.0175965	0.00245415	7.49406e-13	51.4103	RP11-120M18.2	T	C	0.7952	intron	-	-	-
rs34284484	chr13:55136096	-0.0118453	0.0021693	4.7504e-08	29.8162	RP11-78L16.1	G	T	0.2893	intron	-	-	-
rs34726834	chr8:26032090	0.014763	0.00227261	8.24407e-11	42.1987	EBF2	C	T	0.7306	intron	-	-	ENSG00000221818
rs35408430	chr1:17233700	-0.0215783	0.00206787	1.71532e-25	108.89	PADI1	C	T	0.6382	intron	-	-	ENSG00000142623
rs3745669	chr19:11833037	-0.0127779	0.00203169	3.18922e-10	39.5552	ZNF440	C	T	0.3529	3_prime_UTR	-	-	ENSG00000171295
rs3890624	chr4:165329916	0.0115865	0.00203874	1.32215e-08	32.2984	MSMO1	G	A	0.3887	intron	-	-	ENSG00000052802
rs41301394	chr7:75983485	0.0120574	0.00218002	3.18652e-08	30.5905	POR	C	T	0.7068	intron	-	-	ENSG00000127948
rs429358	chr19:44908684	-0.0220845	0.00272701	5.5674e-16	65.5846	APOE	C	T	0.1551	missense	130	R/C	ENSG00000130203
rs4364259	chr4:15890536	0.0164171	0.00246779	2.88007e-11	44.2564	TAPT1-AS1	A	G	0.2147	intergenic	-	-	-
rs4418728	chr10:93079967	0.0120188	0.00196957	1.04608e-09	37.2374	CYP26A1	G	T	0.5129	downstream	-	-	ENSG00000095596
rs4616820	chr4:56879315	-0.0123381	0.00198682	5.30033e-10	38.5638	DPP3P1	C	T	0.5249	intergenic	-	-	-
rs4694423	chr4:71688442	-0.100901	0.0019913	1e-200	2567.54	AC112518.3	A	C	0.4115	intergenic	-	-	-
rs4846917	chr1:230163476	-0.0154318	0.00244825	2.91524e-10	39.7303	GALNT2	C	T	0.7823	intron	-	-	ENSG00000143641
rs512083	chr1:45561683	0.0117619	0.00197592	2.63888e-09	35.4337	AKR1A1	C	T	0.4771	intron	-	-	ENSG00000117448
rs5771043	chr22:50428839	-0.0123395	0.0020886	3.46274e-09	34.9048	PPP6R2	A	G	0.326	intron	-	-	ENSG00000100239
rs58387006	chr2:32354931	-0.0135048	0.00236253	1.0891e-08	32.6755	BIRC6	A	C	0.7644	upstream	-	-	ENSG00000115760
rs6003465	chr22:23023333	-0.0121022	0.00209089	7.11943e-09	33.5017	MYO18B	C	T	0.3479	intergenic	-	-	-
rs62007299	chr15:77419377	0.011876	0.0021662	4.19584e-08	30.0568	PEAK1	A	G	0.6918	intron	-	-	ENSG00000173517
rs62012766	chr15:63560635	-0.0177019	0.00269549	5.12603e-11	43.1285	USP3	C	T	0.1879	intron	-	-	ENSG00000140455
rs62115743	chr19:51011618	0.0268038	0.00361606	1.23995e-13	54.9442	KLK9	C	T	0.9006	upstream	-	-	ENSG00000213022
rs6547409	chr2:20967337	0.0275138	0.00452427	1.19157e-09	36.9832	RP11-116D2.1	C	T	0.9364	intergenic	-	-	-
rs6671730	chr1:2407700	-0.0148007	0.0019802	7.75767e-14	55.8658	PEX10	A	G	0.4195	intron	-	-	ENSG00000157911
rs6724965	chr2:100823689	-0.0168614	0.0025993	8.76272e-11	42.0799	NPAS2	A	G	0.8221	intron	-	-	ENSG00000170485
rs6782190	chr3:85590522	0.0189783	0.00205245	2.31562e-20	85.5007	CADM2	A	G	0.6491	intron	-	-	ENSG00000175161
rs6834488	chr4:87257767	-0.0144983	0.00199061	3.25646e-13	53.0471	RP11-529H2.1	C	T	0.5974	downstream	-	-	-
rs700065	chr9:123071390	0.0184958	0.00283268	6.60167e-11	42.6335	RABGAP1	T	G	0.8509	intron	-	-	ENSG00000011454
rs71297391	chr3:52342757	0.0249183	0.00456623	4.83993e-08	29.7798	DNAH1	C	T	0.9443	intron	-	-	ENSG00000114841
rs71467497	chr11:70625309	-0.0332382	0.00591601	1.92797e-08	31.5658	SHANK2	C	T	0.0249	intron	-	-	ENSG00000162105
rs71601787	chr4:72000298	0.0417564	0.00210938	3.25195e-87	391.865	AC112518.3	A	G	0.2972	intergenic	-	-	-
rs727857	chr2:58754832	0.0114596	0.00203019	1.65601e-08	31.8615	LINC01122	G	A	0.4016	intron	-	-	ENSG00000233723
rs72834856	chr6:22801629	-0.0236277	0.00379241	4.65677e-10	38.8161	RP1-209A6.1	G	T	0.0755	intron	-	-	-
rs7439366	chr4:69098620	-0.0321132	0.00196677	6.25432e-60	266.6	-	C	T	0.5149	-	-	-	-
rs7528419	chr1:109274570	0.0200051	0.00235095	1.74884e-17	72.4094	CELSR2	A	G	0.7873	3_prime_UTR	-	-	ENSG00000143126
rs7569755	chr2:117890685	0.0134773	0.00217845	6.14607e-10	38.2746	HTR5BP	A	G	0.2803	intron	-	-	ENSG00000125631
rs7657132	chr4:72550884	-0.0144351	0.00213708	1.43216e-11	45.6245	ADAMTS3	A	G	0.6899	intron	-	-	ENSG00000156140
rs7675923	chr4:71480155	-0.0261763	0.00271741	5.81161e-22	92.7911	SLC4A4	A	G	0.1561	intron	-	-	ENSG00000080493
rs77924615	chr16:20381010	-0.0152505	0.0025127	1.28418e-09	36.8372	PDILT	A	G	0.2038	intron	-	-	ENSG00000169340
rs804281	chr8:11754356	-0.0152639	0.00199057	1.74571e-14	58.7998	GATA4	G	A	0.5666	intron	-	-	ENSG00000136574
rs8091117	chr18:31339831	-0.0256002	0.00396694	1.09389e-10	41.6462	DSG1	A	C	0.0905	missense	498	N/T	ENSG00000134760
rs8123293	chr20:54102016	0.028362	0.00309628	5.18806e-20	83.906	RP13-379L11.3	A	G	0.8857	intergenic	-	-	-
rs9476310	chr6:60799829	-0.0116428	0.00197047	3.44935e-09	34.912	RNU7-66P	C	T	0.5129	intergenic	-	-	-
rs9490317	chr6:121538353	0.0110474	0.0019812	2.45913e-08	31.0931	RNU4-76P	C	T	0.4652	downstream	-	-	ENSG00000201379
rs9861009	chr3:141935843	-0.0146893	0.00221867	3.57381e-11	43.8346	RP11-271K21.12	C	T	0.7326	downstream	-	-	-
